# Supplementary material for: Genome-Wide Identification and Functional Characterization of the Phosphate Transporter Gene Family in Sorghum
Source: Biomolecules. 2019 Oct 30;9(11):670. doi: 10.3390/biom9110670 (PMC6921035; doi:10.3390/biom9110670)
Supplement: Supplementary file 1 [file biomolecules-09-00670-s001.zip]

Archive with 5 entries (5 files):
- Supplemental Table S2 IDs and annotations of SbPHT genes.xlsx
- Supplemental Table S3 The locus names of PHT proteins from Arabidopsis and rice used for phylogenetic analysis.xlsx
- Supplemental Table S4 Predication of the TMHs in SbPHT proteins via three online databases.xlsx
- Supplemental Table S5 Subcellular predication of SbPHT Proteins.xlsx
- Supplemental Table S1 The primers used for qRT-PCR.xlsx
