# Supplementary material for: Genome-Wide Identification and Functional Characterization of the Phosphate Transporter Gene Family in Sorghum
Source: Biomolecules. 2019 Oct 30;9(11):670. doi: 10.3390/biom9110670 (PMC6921035; doi:10.3390/biom9110670)
Supplement: Supplementary file 1 [file biomolecules-09-00670-s001.zip › Supplemental Table S2 IDs and annotations of SbPHT genes.xlsx]

## Sheet: Sheet1
S. No.	Accession IDs	Gene IDs	No. of Transcripts	Genome location	Gene models	Synonym	Functional annotation	Orthologs	NCBI CDD	Pfam
SbPHT1;1	Sobic.001G234800	Sb01g020570	Sobic.001G234800.1	Chr01:23246048..23248072 forward	Sobic.001G234800.1	Sb01g020570, ATPT2,PHT1;4	inorganic phosphate transporter, putative, expressed	AT2G38940，OS10G0444700，GRMZM2G154090， GRMZM2G326707	KOG0252: Inorganic phosphate transporter	PF00847
SbPHT1;2	Sobic.001G234900	Sb01g020580	Sobic.001G234900.1	Chr01:23250499..23252538 reverse	Sobic.001G234900.1	Sb01g020580, PHT1;7	inorganic phosphate transporter, putative, expressed	AT3G54700，OS10G0444600，GRMZM2G009779， GRMZM2G041595， GRMZM2G009800	KOG0252: Inorganic phosphate transporter	PF00847
SbPHT1;3	Sobic.001G502000	Sb01g046890	Sobic.001G502000.1	Chr01:77084626..77086567 forward	Sobic.001G502000.1	Sb01g046890, PHT1;7	inorganic phosphate transporter, putative, expressed	AT3G54700，OS03G015080O，OS03G0150600	KOG0252: Inorganic phosphate transporter	PF01661
SbPHT1;4	Sobic.001G502100	Sb01g046900	Sobic.001G502100.1	Chr01:77087013..77089191 reverse	Sobic.001G502100.1	Sb01g046900, ATPT2,PHT1;4	inorganic phosphate transporter, putative, expressed	AT2G38940，OS03G0150500，GRMZM2G009779 ，GRMZM2G041595 ，GRMZM2G009800	KOG0252: Inorganic phosphate transporter	PF01661
SbPHT1;5	Sobic.001G513400	Sb01g047910	Sobic.001G513400.1	Chr01:78080336..78082242 forward	Sobic.001G513400.1	Sb01g047910, PHT1;7	inorganic phosphate transporter, putative, expressed	AT3G54700，OS03G0136400，OS04G0508751，OS01G0741300，GRMZM2G075870	KOG0252: Inorganic phosphate transporter	PF00076
SbPHT1;6	Sobic.002G116100	Sb02g009880	Sobic.002G116100.1	Chr02:14357795..14359884 reverse	Sobic.002G116100.1	Sb02g009880, ATPT2,PHT1;4	inorganic phosphate transporter, putative, expressed	AT2G38940，GRMZM2G139639	KOG0252: Inorganic phosphate transporter	PF07762
SbPHT1;7	Sobic.003G243400	Sb03g029970	Sobic.003G243400.1	Chr03:58251980..58254253 reverse	Sobic.003G243400.1	Sb03g029970, PHT1;5,PHT5	inorganic phosphate transporter, putative, expressed	AT2G32830，OS01G0657100，GRMZM5G881088	KOG0252: Inorganic phosphate transporter	PF06376
SbPHT1;8	Sobic.006G026800	Sb06g002540	Sobic.006G026800.1	Chr06:4906326..4908342 reverse	Sobic.006G026800.1	Sb06g002540, PHT1;5,PHT5	inorganic phosphate transporter, putative, expressed	AT2G32830，GRMZM2G159075	KOG0252: Inorganic phosphate transporter	PF00304
SbPHT1;9	Sobic.006G026900	Sb06g002560	Sobic.006G026900.1	Chr06:4967073..4969152 forward	Sobic.006G026900.1	Sb06g002560, PHT1;5,PHT5	inorganic phosphate transporter, putative, expressed	AT2G32830，OS04G0186800，GRMZM2G170208	KOG0252: Inorganic phosphate transporter	PF00304
SbPHT1;10	Sobic.006G027300	Sb06g002800	Sobic.006G027300.1，Sobic.006G027300.2	Chr06:5573863..5575760 reverse	Sobic.006G027300.1	Sb06g002800, PHT1;5,PHT5	inorganic phosphate transporter, putative, expressed	AT2G32830，OS04G0186400，OS04G0185600，OS04G0185600	KOG0252: Inorganic phosphate transporter	PF00097
SbPHT1;11	Sobic.007G164400	Sb07g023780	Sobic.007G164400.2	Chr07:59944610..59946235 reverse	Sobic.007G164400.1	Sb07g023780, PHT1;7	inorganic phosphate transporter, putative, expressed	AT3G54700，OS08G0564000，GRMZM2G112377	KOG0252: Inorganic phosphate transporter	PF00160
SbPHT1;12	Sobic.010G133300	Sb10g012710	Sobic.010G133300.1	Chr10:19400991..19410597 forward	Sobic.010G133300.1	Sb10g012710, PHT1;9	inorganic phosphate transporter, putative, expressed	AT1G76430，OS06G0325200，OS06G0324800,	KOG0252: Inorganic phosphate transporter	PF00854
SbPHT2;1	Sobic.004G199900	Sb04g024630	Sobic.004G199900.1	Chr04:55069475..55072746 forward	Sobic.004G199900.1	Sb04g024630, ORF02,PHT2;1	inorganic phosphate transporter 2-1, chloroplast precursor, putative, expressed	AT3G26570，OS02G0593500，GRMZM2G092780 ，GRMZM2G020388	KOG2493: Na+/Pi symporter	PF01384: Phosphate transporter family
SbPHT3;1	Sobic.001G428500	Sb01g040260	Sobic.001G428500.1	Chr01:70746932..70749745 reverse	Sobic.001G428500.1	Sb01g040260, PHT3;1	phosphate carrier protein, mitochondrial precursor, putative, expressed	AT5G14040，OS03G0263400，GRMZM2G118208	KOG0767: Mitochondrial phosphate carrier protein	PF00153: Mitochondrial carrier protein
SbPHT3;2	Sobic.002G224100	Sb02g026490	Sobic.002G224100.1，Sobic.002G224100.2，Sobic.002G224100.3	Chr02:61537460..61540573 forward	Sobic.002G224100.1 Sobic.002G224100.2	Sb02g026490, PHT3;1	phosphate carrier protein, mitochondrial precursor, putative, expressed	AT5G14040，OS09G0454600，GRMZM2G009045	KOG0767: Mitochondrial phosphate carrier protein	PF00153: Mitochondrial carrier protein
SbPHT3;3	Sobic.002G291800	Sb02g032310	Sobic.002G291800.1	Chr02:66989959..66993258 reverse	Sobic.002G291800.1	Sb02g032310, PHT3;3	phosphate carrier protein, mitochondrial precursor, putative, expressed	AT2G17270，OS09G0554000，AC233910.1_FG001	KOG0767: Mitochondrial phosphate carrier protein	PF00153: Mitochondrial carrier protein
SbPHT3;4	Sobic.004G310300	Sb04g034260	Sobic.004G310300.1	Chr04:64710103..64714116 reverse	Sobic.004G310300.1	Sb04g034260, PHT3;1	phosphate carrier protein, mitochondrial precursor, putative, expressed	AT5G14040，OS02G0767500，GRMZM2G152827，GRMZM2G060630，GRMZM2G015401	KOG0767: Mitochondrial phosphate carrier protein	PF00153: Mitochondrial carrier protein
SbPHT3;5	Sobic.006G097400	Sb06g018210	Sobic.006G097400.1	Chr06:46709395..46713607 forward	Sobic.006G097400.1	Sb06g018210, PHT3;1	phosphate carrier protein, mitochondrial precursor, putative, expressed	AT5G14040，OS04G0448800	KOG0767: Mitochondrial phosphate carrier protein	PF00153: Mitochondrial carrier protein
SbPHT3;6	Sobic.010G080900	Sb10g007010	Sobic.010G080900.1	Chr10:6906580..6911544 forward	Sobic.010G080900.1	Sb10g007010, PHT3;1	phosphate carrier protein, mitochondrial precursor, putative, expressed	AT5G14040，OS06G0210500	KOG0767: Mitochondrial phosphate carrier protein	PF00153: Mitochondrial carrier protein
SbPHT4;1	Sobic.001G169100	Sb01g014790	Sobic.001G169100.3，Sobic.001G169100.4，Sobic.001G169100.5	Chr01:14073673..14076659 forward	Sobic.001G169100.1 Sobic.001G169100.2	Sb01g014790, PHT4;6	transporter, major facilitator family, putative, expressed	AT5G44370，OS12G0180100，GRMZM2G017047， GRMZM2G048363	KOG2532: Permease of the major facilitator superfamily	PF07690: Major Facilitator Superfamily
SbPHT4;2	Sobic.002G293500	Sb02g032440	Sobic.002G293500.1，Sobic.002G293500.2，Sobic.002G293500.3，Sobic.002G293500.4，Sobic.002G293500.5，Sobic.002G293500.6，Sobic.002G293500.7，Sobic.002G293500.8，Sobic.002G293500.9，Sobic.002G293500.10，Sobic.002G293500.11，Sobic.002G293500.12	Chr02:67130021..67140583 reverse	Sobic.002G293500.1	Sb02g032440, PHT4;5	sialin, putative, expressed	AT5G20380，OS09G0556400，GRMZM2G146240	KOG2532: Permease of the major facilitator superfamily	PF07690: Major Facilitator Superfamily
SbPHT4;3	Sobic.003G133700	Sb03g011370	Sobic.003G133700.1，Sobic.003G133700.2	Chr03:12590234..12594829 forward	Sobic.003G133700.1	Sb03g011370, ANTR1,PHT4;1	transporter, major facilitator family, putative, expressed	AT2G29650，OS01G0279700，GRMZM2G092793	KOG2532: Permease of the major facilitator superfamily	PF07690: Major Facilitator Superfamily
SbPHT4;4	Sobic.003G186800	Sb03g025190	Sobic.003G186800.1	Chr03:50542467..50550145 reverse	Sobic.003G186800.1	Sb03g025190, ANTR2,PHT4;4	transporter, major facilitator family, putative, expressed	AT4G00370，OS09G0570400，GRMZM2G046681， GRMZM2G088196	KOG2532: Permease of the major facilitator superfamily	PF10539
SbPHT4;5	Sobic.003G358900	Sb03g040080	Sobic.003G358900	Chr03:67639289..67642804 reverse	Sobic.003G358900.1	Sb03g040080, PHT4;3	transporter, major facilitator family, putative, expressed	AT3G46980，OS01G0852200，GRMZM5G856598	KOG2532: Permease of the major facilitator superfamily	PF00343
SbPHT4;6	Sobic.009G157700	Sb09g022090	Sobic.009G157700.1	Chr09:51541812..51546512 forward	Sobic.009G157700.1	Sb09g022090, PHT4;2	transporter, major facilitator family, putative, expressed	AT2G38060，OS05G0451100，GRMZM2G142919，AC235543.1_FG002	KOG2532: Permease of the major facilitator superfamily	PF05340
SbPHO1;1	Sobic.003G101000	Sb03g008460	Sobic.003G101000.1	Chr03:8925092..8930536 reverse	Sobic.003G101000.1	Sb03g008460, PHO1;H1	phosphate transporter 1, putative, expressed	AT1G68740，OS01G0110100	KOG1162: Predicted small molecule transporter	PF00311
SbPHO1;2	Sobic.010G138800	Sb10g014220	Sobic.010G138800.1	Chr10:23209632..23214896 reverse	Sobic.010G138800.1	Sb10g014220, PHO1;H1	phosphate transporter 1, putative, expressed	AT1G68740，OS06G0493600，GRMZM2G064657	KOG1162: Predicted small molecule transporter	PF01535
