# Supplementary material for: Genome-Wide Identification and Functional Characterization of the Phosphate Transporter Gene Family in Sorghum
Source: Biomolecules. 2019 Oct 30;9(11):670. doi: 10.3390/biom9110670 (PMC6921035; doi:10.3390/biom9110670)
Supplement: Supplementary file 1 [file biomolecules-09-00670-s001.zip › Supplemental Table S3 The locus names of PHT proteins from Arabidopsis and rice used for phylogenetic analysis.xlsx]

## Sheet: Sheet1
rice			Arabidopsis
OsPHT1;1	Os03g05620		AtPHT1;1	At5g43350
OsPHT1;2	Os03g05640		AtPHT1;2	At5g43370
OsPHT1;3	Os10g30770		AtPHT1;3	At5g43360
OsPHT1;4	Os04g10750		AtPHT1;4	At2g38940
OsPHT1;5	Os04g10690		AtPHT1;5	At2g32830
OsPHT1;6	Os08g45000		AtPHT1;6	At5g43340
OsPHT1;7	Os03g04360		AtPHT1;7	At3g54700
OsPHT1;8	Os10g30790		AtPHT1;8	At1g20860
OsPHT1;9	Os06g21920		AtPHT1;9	At1g76430
OsPHT1;11	Os01g46860		AtPHT2;1	At3g26570
OsPHT1;10	Os06g21950		AtPHT3;1	At5g14040
OsPHT1;12	Os03g05610		AtPHT3;2	At3g48850
OsPHT1;13	Os04g10800		AtPHT3;3	At2g17270
OsPHT2;1	Os02g38020		AtPHT4;1	At2g29650
OsPHT3;1	Os02g52860		AtPHT4;2	At2g38060
OsPHT3;2	Os03g15690		AtPHT4;3	At3g46980
OsPHT3;3	Os04g37600		AtPHT4;4	At4g00370
OsPHT3;4	Os06g10810		AtPHT4;5	At5g20380
OsPHT3;5	Os09g28160		AtPHT4;6	At5g44370
OsPHT3;6	Os09g38100		AtPHO1	At3g23430
OsPHT4;1	Os01g17240		AtPHO1;H1	At1g68740
OsPHT4;2	Os01g63290		AtPHO1;H2	At2g03260
OsPHT4;3	Os05g37820		AtPHO1;H3	At1g14040
OsPHT4;4	Os09g39680		AtPHO1;H4	At4g25350
OsPHT4;5	Os11g08370		AtPHO1;H5	At2g03240
OsPHT4;6	Os12g07970		AtPHO1;H6	At2g03250
			AtPHO1;H7	At1g26730
			AtPHO1;H8	At1g35350
			AtPHO1;H9	At3g29060
			AtPHO1;H10	At1g69480
