# Supplementary material for: Genome-Wide Identification and Functional Characterization of the Phosphate Transporter Gene Family in Sorghum
Source: Biomolecules. 2019 Oct 30;9(11):670. doi: 10.3390/biom9110670 (PMC6921035; doi:10.3390/biom9110670)
Supplement: Supplementary file 1 [file biomolecules-09-00670-s001.zip › Supplemental Table S4 Predication of the TMHs in SbPHT proteins via three online databases.xlsx]

## Sheet: Sheet1
S. No.	Gene IDs	Number of predicted transmembrane helices
		TMHMM Server v. 2.0	Transporter Classification Database	TMbase: Inside to outside helices	TMbase:Outside to inside helices
SbPHT1;1	Sb01g020570	11	12	11	12
SbPHT1;2	Sb01g020580	12	12	11	12
SbPHT1;3	Sb01g046890	11	12	11	12
SbPHT1;4	Sb01g046900	12	12	11	12
SbPHT1;5	Sb01g047910	11	12	13	12
SbPHT1;6	Sb02g009880	12	12	12	12
SbPHT1;7	Sb03g029970	12	12	12	12
SbPHT1;8	Sb06g002540	9	12	12	12
SbPHT1;9	Sb06g002560	12	12	12	12
SbPHT1;10	Sb06g002800	10	12	10	11
SbPHT1;11	Sb07g023780	11	12	12	12
SbPHT1;12	Sb10g012710	10	12	12	13
SbPHT2;1	Sb04g024630	13	13	15	13
SbPHT3;1	Sb01g040260	0	6	6	6
SbPHT3;2	Sb02g026490	0	5	5	6
SbPHT3;3	Sb02g032310	0	5	5	5
SbPHT3;4	Sb04g034260	0	8	6	7
SbPHT3;5	Sb06g018210	0	5	7	7
SbPHT3;6	Sb10g007010	0	7	6	7
SbPHT4;1	Sb01g014790	12	12	12	13
SbPHT4;2	Sb02g032440	9	12	11	11
SbPHT4;3	Sb03g011370	7	11	11	11
SbPHT4;4	Sb03g025190	11	11	11	11
SbPHT4;5	Sb03g040080	10	11	11	12
SbPHT4;6	Sb09g022090	11	12	13	14
SbPHO1;1	Sb03g008460	5	7	9	10
SbPHO1;2	Sb10g014220	6	7	9	9
