# Supplementary material for: Genome-Wide Identification and Functional Characterization of the Phosphate Transporter Gene Family in Sorghum
Source: Biomolecules. 2019 Oct 30;9(11):670. doi: 10.3390/biom9110670 (PMC6921035; doi:10.3390/biom9110670)
Supplement: Supplementary file 1 [file biomolecules-09-00670-s001.zip › Supplemental Table S5 Subcellular predication of SbPHT Proteins.xlsx]

## Sheet: Sheet1
S. No.	Gene IDs	Predicted Subcellular Localization
		Plant mPLoc	WoLFPSORT	MultiLoc2	CELLO v2.5	Taken together
SbPHT1;1	Sb01g020570	Cell membrane	plas: 10, vacu: 2, cyto: 1	cytoplasmic: 0.48 mitochondrial: 0.23	PlasmaMembrane 4.874	Plasma Membrane
SbPHT1;2	Sb01g020580	Cell membrane	plas: 9, vacu: 3, cyto: 1	cytoplasmic: 0.77	PlasmaMembrane 4.868	Plasma Membrane
SbPHT1;3	Sb01g046890	Cell membrane	cyto: 5, plas: 5, extr: 2, chlo: 1	ER: 0.25 peroxisomal: 0.15 plasma membrane: 0.14 extracellular: 0.12 Golgi apparatus: 0.12	PlasmaMembrane 4.87	Plasma Membrane
SbPHT1;4	Sb01g046900	Cell membrane	plas: 10, golg: 2, cyto: 1	Golgi apparatus: 0.23 cytoplasmic: 0.21 ER: 0.11	PlasmaMembrane 4.890	Plasma Membrane
SbPHT1;5	Sb01g047910	Cell membrane	plas: 11, cyto: 2	cytoplasmic: 0.25 plasma membrane: 0.15 ER: 0.14 peroxisomal: 0.14	PlasmaMembrane 4.874	Plasma Membrane
SbPHT1;6	Sb02g009880	Cell membrane	plas: 9, vacu: 2, golg: 2	peroxisomal: 0.24 plasma membrane: 0.2 cytoplasmic: 0.14 ER: 0.11	PlasmaMembrane 4.825	Plasma Membrane
SbPHT1;7	Sb03g029970	Cell membrane	plas: 12, cyto: 2	cytoplasmic: 0.79 nuclear: 0.1	PlasmaMembrane 4.744	Plasma Membrane
SbPHT1;8	Sb06g002540	Cell membrane	chlo: 13	cytoplasmic: 0.61 peroxisomal: 0.14 mitochondrial: 0.11	PlasmaMembrane 4.416	—
SbPHT1;9	Sb06g002560	Cell membrane	chlo: 6, mito: 6, plas: 2	extracellular: 0.2 mitochondrial: 0.18 ER: 0.15 cytoplasmic: 0.14	PlasmaMembrane 4.763	Plasma Membrane
SbPHT1;10	Sb06g002800	Cell membrane	plas: 10, cyto: 2, vacu: 1	ER: 0.21 extracellular: 0.15 vacuolar: 0.14 plasma membrane: 0.13	PlasmaMembrane 4.334	Plasma Membrane
SbPHT1;11	Sb07g023780	Cell membrane	vacu: 5, plas: 4, E.R.: 2, golg: 2	cytoplasmic: 0.75 nuclear: 0.09	PlasmaMembrane 4.814	—
SbPHT1;12	Sb10g012710	Cell membrane	chlo: 7, plas: 3, E.R.: 2, cyto: 1	cytoplasmic: 0.69 mitochondrial: 0.14	PlasmaMembrane 4.881	Plasma Membrane
SbPHT2;1	Sb04g024630	Chloroplast	chlo: 14	cytoplasmic: 0.44 mitochondrial: 0.26 chloroplast: 0.16	PlasmaMembrane 4.072	—
SbPHT3;1	Sb01g040260	Mitochondrion	chlo: 4, E.R.: 3.5, cyto: 3, E.R._plas: 3, plas: 1.5, mito: 1	peroxisomal: 0.55 cytoplasmic: 0.24 mitochondrial: 0.14 chloroplast: 0.03	PlasmaMembrane 1.224 Mitochondrial 1.193	—
SbPHT3;2	Sb02g026490	Mitochondrion	chlo: 13	peroxisomal: 0.51 cytoplasmic: 0.29 mitochondrial: 0.14	Chloroplast 1.350 PlasmaMembrane 1.287	Chloroplast
SbPHT3;3	Sb02g032310	Mitochondrion	nucl: 6, cyto: 5, chlo: 2	peroxisomal: 0.5 mitochondrial: 0.26 cytoplasmic: 0.19	PlasmaMembrane 2.015	—
SbPHT3;4	Sb04g034260	Mitochondrion	chlo: 4, cyto: 4, E.R.: 2.5, mito: 2, E.R._plas: 2	mitochondrial: 0.3 cytoplasmic: 0.24 chloroplast: 0.23 peroxisomal: 0.17	Chloroplast 2.242	—
SbPHT3;5	Sb06g018210	Mitochondrion	chlo: 12, nucl: 1	peroxisomal: 0.76 chloroplast: 0.14	Chloroplast 2.242	—
SbPHT3;6	Sb10g007010	Mitochondrion	chlo: 4, E.R.: 2.5, cyto: 2, mito: 2, E.R._plas: 2, nucl: 1, extr: 1	chloroplast: 0.34 cytoplasmic: 0.26 mitochondrial: 0.18 peroxisomal: 0.16	Chloroplast 2.208	—
SbPHT4;1	Sb01g014790	Cell membrane	plas: 8, chlo: 3, E.R.: 3	ER: 0.43 Golgi apparatus: 0.18 extracellular: 0.18 vacuolar: 0.1	PlasmaMembrane 4.970	Plasma Membrane
SbPHT4;2	Sb02g032440	Cell membrane	chlo: 7, plas: 5, mito: 1	chloroplast: 0.35 mitochondrial: 0.26 cytoplasmic: 0.24	PlasmaMembrane 4.767	Plasma Membrane
SbPHT4;3	Sb03g011370	Cell membrane	chlo: 10, mito: 3.5, cyto_mito: 2.5	mitochondrial: 0.42 cytoplasmic: 0.29 chloroplast: 0.18	PlasmaMembrane 4.774	—
SbPHT4;4	Sb03g025190	Cell membrane	plas: 9, chlo: 2, E.R.: 2	cytoplasmic: 0.26 plasma membrane: 0.2 Golgi apparatus: 0.14 ER: 0.13	PlasmaMembrane 4.908	Plasma Membrane
SbPHT4;5	Sb03g040080	Cell membrane	chlo: 8, mito: 5	mitochondrial: 0.72 cytoplasmic: 0.11	PlasmaMembrane 4.912	—
SbPHT4;6	Sb09g022090	Cell membrane	chlo: 9, plas: 2, E.R.: 2	chloroplast: 0.68 mitochondrial: 0.2	PlasmaMembrane 4.749	—
SbPHO1;1	Sb03g008460	Cell membrane	plas: 11, nucl: 2	cytoplasmic: 0.45 peroxisomal: 0.33 nuclear: 0.13	PlasmaMembrane 3.341	Plasma Membrane
SbPHO1;2	Sb10g014220	Cell membrane	cyto: 6, chlo: 5, plas: 2	peroxisomal: 0.46 cytoplasmic: 0.45	PlasmaMembrane 3.680	—
